# Supplementary material for: Causal association between phenylalanine and Parkinson’s disease: a two-sample bidirectional mendelian randomization study
Source: Front Genet. 2024 Jul 1;15:1322551. doi: 10.3389/fgene.2024.1322551 (PMC11246959; doi:10.3389/fgene.2024.1322551)
Supplement: Supplementary file 1 [file Table2.XLSX]

## Sheet: Sheet1
SNP	effect_allele	se.exposure	beta.exposure	pval.exposure	se.outcome	beta.outcome	pval.outcome	F	R2
rs115956985	C	0.0837	0.3993	1.85302e-06	0.027476	-0.000737	0.978648	22.7587	7.86615e-06
rs12972970	A	0.0424	0.1994	2.60898e-06	0.013359	-0.024976	0.0621956	22.1166	2.88188e-05
rs1423433	G	0.0319	-0.1494	2.813e-06	0.010536	0.001775	0.866524	21.9341	5.0121e-05
rs149202268	A	0.1071	0.516	1.45399e-06	0.034751	-0.02787	0.423736	23.2124	5.21841e-06
rs2544605	A	0.0422	-0.2104	6.05801e-07	0.013488	-0.026239	0.0523323	24.858	3.15799e-05
rs2886639	T	0.0319	0.1685	1.29e-07	0.009697	-0.005785	0.551798	27.9009	6.17952e-05
rs35643925	A	0.0814	0.3782	3.35297e-06	0.028797	0.003407	0.906031	21.5871	7.50663e-06
rs4485076	C	0.0404	0.1883	3.21899e-06	0.012125	-0.004863	0.689106	21.7239	2.99535e-05
rs45480197	A	0.1458	0.6917	2.083e-06	0.044541	0.043767	0.326999	22.5071	2.66189e-06
rs6062351	G	0.0374	0.1782	1.91999e-06	0.011234	-1.5e-05	0.998952	22.7024	3.66966e-05
rs7718429	C	0.0576	0.2671	3.578e-06	0.017347	0.038654	0.0262561	21.5032	1.46023e-05
rs8059783	T	0.0315	0.1671	1.136e-07	0.009524	0.004434	0.642368	28.1405	6.406e-05
