# Supplementary material for: Causal association between phenylalanine and Parkinson’s disease: a two-sample bidirectional mendelian randomization study
Source: Front Genet. 2024 Jul 1;15:1322551. doi: 10.3389/fgene.2024.1322551 (PMC11246959; doi:10.3389/fgene.2024.1322551)
Supplement: Supplementary file 2 [file Table1.XLSX]

## Sheet: Sheet1
SNP	effect_allele	beta.exposure	se.exposure	pval.exposure	beta.outcome	se.outcome	pval.outcome	F	R2
rs113784136	C	0.161865	0.034923	3.83999e-06	-0.1784	0.1199	0.1368	21.4824	4.39674e-06
rs1165191	T	-0.055244	0.011577	1.97002e-06	0.057	0.0381	0.134	22.7708	3.37889e-05
rs143918413	T	0.314255	0.062012	4.38995e-07	-0.4236	0.3026	0.1615	25.6811	1.50556e-06
rs144064722	G	0.168197	0.032747	3.05999e-07	0.0145	0.0945	0.8784	26.3811	4.795e-08
rs1718309	G	-0.077165	0.009719	2.49977e-15	0.0502	0.0319	0.1159	63.0373	5.23361e-05
rs174584	A	0.046403	0.009912	3.05999e-06	-0.0157	0.0317	0.6214	21.9164	5.13524e-06
rs182695896	C	0.245321	0.040112	1.09001e-09	0.0033	0.0996	0.9739	37.4042	1.71857e-09
rs2731672	C	0.094918	0.011618	3.85035e-16	-0.0129	0.036	0.720701	66.7474	2.17998e-06
rs4253238	T	0.067292	0.010053	2.52988e-11	-0.0372	0.0316	0.2387	44.8059	3.02039e-05
rs62274735	C	-0.047035	0.010223	4.52002e-06	0.0173	0.0348	0.617999	21.1683	4.76076e-06
rs74400352	A	0.102641	0.019946	2.90998e-07	0.0623	0.0606	0.3042	26.4807	5.89482e-06
rs74819013	A	0.096624	0.021093	4.95998e-06	-0.0412	0.0525	0.432	20.9842	3.35814e-06
rs7757925	A	-0.091183	0.017896	3.79997e-07	0.0159	0.0508	0.7535	25.9607	6.38957e-07
rs78277055	T	-0.093711	0.018828	7.01003e-07	0.0019	0.0635	0.9765	24.7727	5.19673e-09
